# Supplementary material for: Effect of women’s fertility and sexual development on epigenetic clock: Mendelian randomization study
Source: Clin Epigenetics. 2023 Sep 28;15:154. doi: 10.1186/s13148-023-01572-z (PMC10540426; doi:10.1186/s13148-023-01572-z)
Supplement: Supplementary file 1 — Additional file 1 Table S1. Mendelian randomization (MR) association estimates for exposures on outcomes. Table S2. Sensitive analysis. Table S3. Multivariable Mendelian randomization (MR) association estimates of female traits and BMI, insomnia, FBG, hypertension across PhenoAge. Table S4. Multivariable Mendelian randomization (MR) association estimates of female traits and BMI, insomnia, FBG, hypertension across GrimAge. Table S5. Multivariable Mendelian randomization (MR) association estimates of female traits and BMI, insomnia, FBG, hypertension across HannumAge. Table S6. Multivariable Mendelian randomization (MR) association estimates of female traits and BMI, insomnia, FBG, hypertension across HorvothAge. Table S7. Genetic instruments for AFS. Table S8. Genetic instruments for AFB. Table S9. Genetic instruments for AAM. Table S10. Genetic instruments for ANM. Table S11. Genetic instruments for NSP. Table S12. Genetic instruments for insomnia. Table S13. Genetic instruments for hypertension. Table S14. Genetic instruments for bmi. Table S15. Genetic instruments for fasting blood glucose. Table S16. Characteristics of the GWAS use in exposures and confounders. [file 13148_2023_1572_MOESM1_ESM.xlsx]

## Sheet: Table S1
	Supplementary Table 1. Mendelian randomization (MR) association estimates for exposures on outcomes
							Inverse variance weighting random-effects				Weighted median				MR Egger
	EXPOSURE	Outcome	N, exposure	N, outcome	SNPs, N		β	95% CI	p		β	95% CI	p		β	95% CI	p
	AAM	HorvathAge	182416	34461	64		0.073	（-0.159,0.304）	0.539		0.06	（-0.222,0.341）	0.678		-0.504	（-1.387,0.380）	0.268
		HannumAge	182416	34449	64		0.037	（-0.160,0.235）	0.711		0.024	（-0.246,0.293）	0.864		-0.313	（-1.073,0.446）	0.422
		PhenoAge	182416	34463	64		0.011	（-0.243,0.264）	0.935		-0.153	（-0.511,0.204）	0.401		-0.389	（-1.363,0.585）	0.437
		GrimAge	182416	34467	64		-0.215	（-0.433,0.003）	0.053		-0.185	（-0.464,0.094）	0.194		-0.329	（-1.168,0.509）	0.444
	ANM	HorvathAge	69360	34461	41		-0.029	（-0.084,0.025）	0.295		-0.04	（-0.124,0.044）	0.351		-0.008	（-1.134,0.118）	0.899
		HannumAge	69360	34449	41		0.019	（-0.036,0.074）	0.509		0.057	（-0.025,0.138）	0.176		0.066	（-0.061,0.193）	0.312
		PhenoAge	69360	34463	41		-0.028	（-0.104,0.047）	0.463		0.007	（-0.103,0.117）	0.901		-0.047	（-0.223,0.128）	0.599
		GrimAge	69360	34467	41		-0.025	（-0.089,0.039）	0.451		-0.063	（-0.145,0.019）	0.133		-0.024	（-0.173,0.125）	0.755
	AFS	HorvathAge	397338	34461	170		-0.197	（-0.546,0.152）	0.269		-0.222	（-0.708,0.263）	0.37		0.57	（-0.922,2.062）	0.455
		HannumAge	39738	34449	170		-0.436	（-0.788,-0.083）	0.015		-0.437	（-0.916,0.041）	0.073		0.386	（-1.118,1.890）	0.616
		PhenoAge	397338	34463	170		-0.571	（-1.006,-0.136）	0.01		-0.799	（-1.443,-0.154）	0.015		-0.471	（-2.345,1.404）	0.623
		GrimAge	397338	34467	170		-1.136	（-1.508,-0.765）	2.032		-1.032	（-1.532,-0.532）	5.156		-1.131	（-2.725,0.463）	1.662
	AFB	HorvathAge	542901	34461	55		-0.032	（-0.187,0.123）	0.687		-0.1	（-0.320,0.120）	0.374		-0.407	（-1.083,0.268）	0.243
		HannumAge	542901	34449	55		-0.173	（-0.334,-0.013）	0.035		-0.126	（-0.340,0.088）	0.249		-0.408	（-1.110,0.295）	0.26
		PhenoAge	542901	34463	55		-0.074	（-0.252,0.103）	0.412		-0.134	（-0.394,0.125）	0.31		-0.039	（-0.827,0.749）	0.924
		GrimAge	542901	34467	55		-0.209	（-0.349,-0.069）	0.003		-0.293	（-0.502,-0.083）	0.006		-0.131	（-0.744,0.482）	0.677
	NSP	HorvathAge	378882	34461	62		-0.007	（-0.683,0.668）	0.983		0.329	（-0.641,1.299）	0.506		-1.849	（-4.967,1.269）	0.25
		HannumAge	378882	34449	62		-0.605	（-1.338,0.128）	0.106		-0.374	（-1.365,0.617）	0.459		-1.165	（-4.570,2.239）	0.505
		PhenoAge	378882	34463	62		0.667	（-0.317,1,651）	0.184		0.248	（-1.034,1.529）	0.705		-1.944	（-6.477,2.590）	0.404
		GrimAge	378882	34467	62		0.517	（-0.149,1,183）	0.128		0.579	（-0.376,1.533）	0.235		-2.939	（-6.020,0.142）	0.066

## Sheet: Table S2
	Supplementary Table 2. Sensitive analysis.
				MR Egger intercept test				Cochrane Q Test				PRESSO
	EXPOSURE	OUTCOME		intercept	intercept, SE	intercept, p		Q	Q_df	p		Rssobs	p, global	p, biastest
	AAM	HorvathAge		0.027	0.021	0.191		96.05	62	0.004		101.585	0.002	0.884
		HannumAge		0.017	0.018	0.352		74.729	62	0.129		78.338	0.128	0.713
		PhenoAge		0.019	0.023	0.408		75.628	62	0.114		78.845	0.12	0.935
		GrimAge		0.005	0.02	0.783		90.665	62	0.01		93.12	0.015	0.057
	ANM	HorvathAge		-0.005	0.013	0.719		34.537	39	0.674		36.366	0.707	0.268
		HannumAge		-0.01	0.013	0.418		42.35	39	0.329		45.788	0.33	0.513
		PhenoAge		0.004	0.017	0.813		48.959	39	0.132		51.768	0.154	0.467
		GrimAge		-0.0001	0.015	0.992		57.141	39	0.03		59.991	0.038	0.455
	AFS	HorvathAge		-0.012	0.012	0.302		177.866	168	0.286		181.092	0.288	0.27
		HannumAge		-0.013	0.012	0.272		191.714	168	0.101		195.306	0.098	0.016
		PhenoAge		-0.002	0.015	0.914		177.751	168	0.288		179.859	0.315	0.011
		GrimAge		-8.451	0.013	0.995		207.994	168	0.019		210.367	0.025	1.195
	AFB	HorvathAge		0.026	0.023	0.269		62.986	53	0.164		66.775	0.161	0.688
		HannumAge		0.016	0.024	0.504		72.762	53	0.037		75.955	0.044	0.039
		PhenoAge		-0.002	0.027	0.928		44.625	53	0.787		46.224	0.816	0.371
		GrimAge		-0.005	0.021	0.798		47.346	53	0.693		49.265	0.732	0.003
	NSP	HorvathAge		0.025	0.021	0.24		47.708	60	0.874		50.842	0.86	0.982
		HannumAge		0.008	0.023	0.742		75.937	60	0.08		78.688	0.093	0.111
		PhenoAge		0.035	0.03	0.252		81.641	60	0.033		86.277	0.031	0.189
		GrimAge		0.046	0.021	0.028		53.907	60	0.697		61.095	0.548	0.127

## Sheet: Table S3
		Supplementary Table 3.Multivariable Mendelian randomization (MR) association estimates of female traits and BMI, insomnia, FBG, hypertension across PhenoAge.
		Models	Exposures	β	95% CI	pval
		Model 1
			AAM	0.148	（-0.212,0.507）	0.421
			insomnia	-0.071	（-0.432,0.289）	0.699
			BMI	0.36	（-0.018,0.738）	0.062
			Fasting glucose	-0.137	（-0.741,0.467）	0.656
			Hypertension	2.891	（-0.186,5.967）	0.066
		Model 2
			ANM	-0.025	（-0.113,0.063）	0.578
			insomnia	-0.142	（-0.501,0.218）	0.441
			BMI	0.278	（-0.057,0.612）	0.104
			Fasting glucose	-0.133	（-0.745,0.479）	0.671
			Hypertension	3.137	（0.133,6.142）	0.041
		Model 3
			AFB	-0.023	（-0.269,0.222）	0.852
			insomnia	-0.005	（-0.383,0.373）	0.979
			BMI	0.276	（-0.083,0.636）	0.132
			Fasting glucose	-0.113	（-0.820,0.593）	0.753
			Hypertension	2.784	（-0.289,5.857）	0.076
		Model 4
			AFS	-0.217	（-0.953,0.519）	0.563
			insomnia	-0.182	（-0.561,0.197）	0.347
			BMI	0.311	（-0.037,0.659）	0.08
			Fasting glucose	0.013	（-0.689,0.715）	0.97
			Hypertension	2.632	（-0.397,5.662）	0.089
		Model 5
			NSP	0.909	（-0.261,2.078）	0.128
			insomnia	-0.065	（-0.415,0.286）	0.717
			BMI	0.286	（-0.037,0.610）	0.083
			Fasting glucose	-0.142	（-0.742,0.458）	0.643
			Hypertension	2.932	（0.013,5.851）	0.049

## Sheet: Table S4
		Supplementary Table 4.Multivariable Mendelian randomization (MR) association estimates of female traits and BMI, insomnia, FBG, hypertension across GrimAge.
		Models	Exposures	β	95% CI	pval
		Model 1
			AAM	-0.01	（-0.286,0.266）	0.943
			insomnia	0.007	（-0.270,0.284）	0.962
			BMI	0.47	(0.180,0.760)	0.002
			Fasting glucose	0.155	(-0.307,0.618)	0.51
			Hypertension	1.331	(-1.040,3.702)	0.271
		Model 2
			ANM	0.0003	(-0.066,0.067)	9.931
			insomnia	0.003	(-0.270,0.276)	9.805
			BMI	0.522	(0.268,0.775)	5.509
			Fasting glucose	0.16	(-0.302,0.622)	4.983
			Hypertension	0.871	(-1.413,3.155)	4.55
		Model 3
			AFB	-0.242	(-0.424,-0.059)	0.01
			insomnia	0.199	(-0.082,0.480)	0.165
			BMI	0.451	(0.184,0.719)	0.0009
			Fasting glucose	0.249	(-0.276,0.775)	0.352
			Hypertension	-0.132	(-2.424,2.159)	0.91
		Model 4
			AFS	-1.099	(-1.649,-0.550)	8.889
			insomnia	0.186	(-0.097,0.469)	1.969
			BMI	0.434	(0.174,0.694)	1.058
			Fasting glucose	0.295	(-0.229,0.819)	2.699
			Hypertension	-0.107	(-2.374,2.161)	9.266
		Model 5
			NSP	1.321	(0.436,2.207)	3.455
			insomnia	0.05	(-0.215,0.315)	7.135
			BMI	0.526	(0.281,0.771)	2.546
			Fasting glucose	0.19	(-0.262,0.642)	4.109
			Hypertension	0.748	(-1.466,2.962)	5.08

## Sheet: Table S5
		Supplementary Table 5.Multivariable Mendelian randomization (MR) association estimates of female traits and BMI, insomnia, FBG, hypertension across HannumAge.
		Models	Exposures	β	95% CI	pval
		Model 1
			AAM	0.014	(0.266,0.293)	0.923
			insomnia	0.061	(-0.218,0.341)	0.667
			BMI	0.214	(-0.079,0.507)	0.152
			Fasting glucose	0.225	(-0.242,0.692)	0.345
			Hypertension	-0.394	(-2.783,1.995)	0.746
		Model 2
			ANM	0.025	(-0.042,0.092)	0.469
			insomnia	0.17	(-0.104,0.444)	0.224
			BMI	0.207	(-0.047,0.462）	0.111
			Fasting glucose	0.215	（-0.250,0.680）	0.365
			Hypertension	-0.26	（-2.550,2.030）	0.824
		Model 3
			AFB	-0.098	（-0.288,0.091）	0.31
			insomnia	0.156	（-0.135,0.448）	0.293
			BMI	0.176	（-0.102,0.454）	0.214
			Fasting glucose	0.057	（-0.488,0.603）	0.837
			Hypertension	-0.884	（-3.260,1.492）	0.466
		Model 4
			AFS	-0.28	（-0.858,0.299）	0.343
			insomnia	0.162	（-0.136,0.459）	0.286
			BMI	0.216	（-0.058,0.489）	0.122
			Fasting glucose	0.109	（-0.442,0.661）	0.698
			Hypertension	-0.574	（-2.956,1.807）	0.636
		Model 5
			NSP	0.318	(-0.586,1.222)	0.491
			insomnia	0.133	(-0.137,0.404)	0.334
			BMI	0.227	(-0.023,0.477)	0.075
			Fasting glucose	0.205	(-0.258,0.667)	0.386
			Hypertension	-0.415	(-2.673,1.843)	0.719

## Sheet: Table S6
		Supplementary Table 6.Multivariable Mendelian randomization (MR) association estimates of female traits and BMI, insomnia, FBG, hypertension across HorvothAge.
		Models	Exposures	β	95% CI	pval
		Model 1
			AAM	-0.028	(-0.313,0.258)	0.849
			insomnia	-0.027	(-0.314,0.259)	0.851
			BMI	0.11	(-0.191,0.410)	0.474
			Fasting glucose	0.007	(-0.472,0.486)	0.976
			Hypertension	1.104	(-1.343,3.551)	0.377
		Model 2
			ANM	-0.0006	(-0.069,0.068)	0.987
			insomnia	-0.043	(-0.322,0.236)	0.762
			BMI	0.082	(-0.177,0.341)	0.537
			Fasting glucose	-0.022	(-0.495,0.451)	0.927
			Hypertension	1.552	(-0.778,3.882)	0.192
		Model 3
			AFB	-0.01	(-0.204,0.184)	0.919
			insomnia	0.054	(-0.244,0.353）	0.721
			BMI	0.137	（-0.147,0.421）	0.346
			Fasting glucose	-0.139	（-0.697,0.419）	0.626
			Hypertension	0.367	（-2.064,2.798）	0.767
		Model 4
			AFS	-0.17	（-0.767,0.427）	0.577
			insomnia	0.032	（-0.276,0.340）	0.839
			BMI	0.149	（-0.134,0.432）	0.301
			Fasting glucose	-0.112	（-0.682,0.458）	0.7
			Hypertension	0.094	（-2.369,2.557）	0.94
		Model 5
			NSP	0.141	(-0.790,1.073)	0.766
			insomnia	-0.035	(-0.314,0.244)	0.806
			BMI	0.127	(-0.131,0.385)	0.335
			Fasting glucose	0.012	(-0.464,0.489）	0.959
			Hypertension	1.166	（-1.162,3.494）	0.326

## Sheet: Table S7
	Supplementary Table 7. Genetic instruments for AFS Consortium (GLGC).
		SNP	effect_allele	other_allele	beta	eaf	chr	pos	se	pval	samplesize	F
	1	rs1002202	A	G	0.0124	NA	3	70871090	0.0021	3.40001e-09	397338	34.8662
	2	rs10104523	C	T	-0.0123	NA	8	73889570	0.0021	6.69993e-10	397338	34.3061
	3	rs10111737	T	C	0.0133	NA	8	92038304	0.0023	2.59998e-08	397338	33.4386
	4	rs10157166	T	C	-0.0119	NA	1	214484950	0.0021	1.2e-08	397338	32.1111
	5	rs10165889	A	C	0.0138	NA	2	164879903	0.0025	7.90005e-09	397338	30.4704
	6	rs10516875	G	T	-0.0148	NA	4	91590266	0.0024	6.59994e-10	397338	38.0278
	7	rs10853981	A	G	-0.0123	NA	19	4965064	0.0022	1e-08	397338	31.2583
	8	rs10858054	T	G	0.0149	NA	1	115338190	0.0027	2.30001e-08	397338	30.454
	9	rs10871582	T	G	-0.0153	NA	18	53276589	0.0022	1.29987e-12	397338	48.3657
	10	rs10880086	A	G	0.016	NA	12	41905017	0.0025	1.29999e-10	397338	40.96
	11	rs10955084	T	C	-0.0131	NA	8	97825208	0.0021	2.5e-10	397338	38.9138
	12	rs10992812	A	G	0.0121	NA	9	96392182	0.0022	1.7e-08	397338	30.25
	13	rs11240331	T	C	0.014	NA	1	204968339	0.0024	2.19999e-09	397338	34.0278
	14	rs112523595	C	T	0.024	NA	3	85651136	0.0022	1.20005e-28	397338	119.008
	15	rs112633616	C	A	0.0386	NA	12	23238326	0.0058	5.19996e-11	397338	44.2913
	16	rs112880127	G	A	0.0151	NA	10	120015838	0.0028	2.69998e-08	397338	29.0829
	17	rs113338260	C	T	-0.0149	NA	5	46004640	0.0025	2.19999e-09	397338	35.5216
	18	rs113367286	T	C	0.0172	NA	7	140144414	0.0023	1.9002e-13	397338	55.9244
	19	rs114456303	A	C	0.0441	NA	3	24673158	0.0075	1e-08	397338	34.5744
	20	rs1156981	G	A	-0.0207	NA	1	88829969	0.0035	1.6e-09	397338	34.9788
	21	rs11688027	G	A	0.0224	NA	2	78018164	0.004	1.40001e-08	397338	31.36
	22	rs11729080	A	G	0.0222	NA	4	112503872	0.0027	4.10015e-16	397338	67.6049
	23	rs11767283	G	A	-0.0191	NA	7	121947456	0.0025	2.80027e-14	397338	58.3696
	24	rs117831144	T	C	-0.0356	NA	20	14731057	0.0064	3.40001e-08	397338	30.9414
	25	rs12049116	T	C	0.0151	NA	1	151050283	0.0025	1.89998e-09	397338	36.4816
	26	rs12147463	A	G	-0.0202	NA	14	41059928	0.0026	3.59998e-14	397338	60.3609
	27	rs12203592	T	C	0.014	NA	6	396321	0.0026	3.59998e-08	397338	28.9941
	28	rs12204714	T	C	0.0275	NA	6	152235339	0.0021	8.30042e-38	397338	171.485
	29	rs12244388	A	G	-0.0136	NA	10	104640052	0.0022	5.80003e-10	397338	38.2149
	30	rs12292980	A	G	-0.0127	NA	11	27734349	0.0022	1.09999e-08	397338	33.3244
	31	rs12376530	C	A	-0.0145	NA	9	14529836	0.0024	7.90005e-10	397338	36.5017
	32	rs12448731	T	C	-0.0179	NA	16	49622284	0.003	2.1e-09	397338	35.6011
	33	rs12463727	A	G	0.0141	NA	2	26948413	0.0021	5.90065e-12	397338	45.0816
	34	rs12517438	G	T	-0.0123	NA	5	30842054	0.0021	3.29997e-09	397338	34.3061
	35	rs12523097	C	T	-0.0138	NA	5	167411400	0.0023	1.2e-09	397338	36
	36	rs12554512	C	T	0.0126	NA	9	23352293	0.0021	1.2e-09	397338	36
	37	rs12672726	A	G	-0.0159	NA	7	21403414	0.0024	2.99985e-11	397338	43.8906
	38	rs12714592	C	A	-0.0217	NA	3	84387950	0.0023	1.10002e-20	397338	89.0151
	39	rs12714702	G	A	-0.0242	NA	3	88249922	0.0028	1.39991e-17	397338	74.699
	40	rs12725944	A	G	0.0134	NA	1	232569889	0.0025	4.20001e-08	397338	28.7296
	41	rs12882172	T	C	0.0114	NA	14	84909590	0.0021	4.39997e-08	397338	29.4694
	42	rs12907546	A	G	-0.0227	NA	15	47684280	0.0025	2.09991e-19	397338	82.4464
	43	rs1320330	G	T	-0.0178	NA	2	622225	0.0027	1.09999e-10	397338	43.4623
	44	rs13216871	G	A	-0.0175	NA	6	145257393	0.0032	4.39997e-08	397338	29.9072
	45	rs13307225	A	G	0.0218	NA	7	105084671	0.0034	4.70002e-11	397338	41.1107
	46	rs13387970	A	C	-0.0119	NA	2	166193965	0.0021	9.80009e-09	397338	32.1111
	47	rs13394795	C	T	0.0134	NA	2	202867731	0.0024	2.90001e-08	397338	31.1736
	48	rs1368546	C	T	0.0165	NA	2	104057364	0.0021	2.49977e-15	397338	61.7347
	49	rs1392816	T	C	0.017	NA	1	66481188	0.0021	6.20012e-16	397338	65.5329
	50	rs1400105	G	A	-0.0147	NA	2	51901360	0.0027	4.09996e-08	397338	29.642
	51	rs141547796	A	G	0.0324	NA	6	50615935	0.0038	1.39991e-17	397338	72.6981
	52	rs143534909	A	G	0.0206	NA	6	105345257	0.0037	2.99999e-08	397338	30.9978
	53	rs1440983	A	G	-0.0298	NA	14	30493261	0.0053	2.19999e-08	397338	31.6141
	54	rs147633738	T	C	-0.0242	NA	1	156320524	0.0042	8.10009e-09	397338	33.1995
	55	rs147725178	T	C	-0.0307	NA	2	185529344	0.0054	5.69994e-09	397338	32.3213
	56	rs1554266	C	T	-0.0116	NA	2	22430795	0.0021	1.40001e-08	397338	30.5125
	57	rs1609598	T	C	-0.0122	NA	20	51510926	0.0022	3.29997e-08	397338	30.7521
	58	rs1866710	G	A	0.0148	NA	11	12875312	0.0023	2.30001e-10	397338	41.4064
	59	rs186723454	G	A	-0.0183	NA	3	54156724	0.0029	5.10035e-11	397338	39.8205
	60	rs191242857	A	G	0.0125	NA	9	127880264	0.0022	1.40001e-08	397338	32.2831
	61	rs1925686	A	G	0.0123	NA	6	87858691	0.0021	7.29995e-09	397338	34.3061
	62	rs1931263	T	G	-0.0117	NA	1	96175101	0.0021	1.7e-08	397338	31.0408
	63	rs1962545	C	T	-0.0124	NA	1	7522336	0.0021	4.20001e-10	397338	34.8662
	64	rs2014149	C	T	-0.012	NA	2	14539477	0.0021	1.2e-08	397338	32.6531
	65	rs2084572	G	A	0.014	NA	3	17315758	0.0021	3.50026e-11	397338	44.4444
	66	rs2091377	T	C	0.0118	NA	2	6145158	0.0021	3.09999e-08	397338	31.5737
	67	rs2093623	A	G	0.0139	NA	10	10922977	0.0021	4.49987e-11	397338	43.8118
	68	rs2130894	T	C	0.0131	NA	10	134039242	0.0024	1.7e-08	397338	29.7934
	69	rs215639	T	C	0.0131	NA	7	32373639	0.0022	2.30001e-09	397338	35.4566
	70	rs2174752	T	G	-0.0128	NA	13	69332015	0.0021	5.89997e-10	397338	37.1519
	71	rs2188151	T	G	-0.021	NA	3	50201924	0.0021	2.09991e-24	397338	100
	72	rs222440	C	T	0.017	NA	6	52946320	0.0027	4.90004e-10	397338	39.6433
	73	rs2274568	A	G	-0.0129	NA	1	110612925	0.0021	4.60002e-10	397338	37.7347
	74	rs2279574	A	C	0.0119	NA	12	89745477	0.0021	2.59998e-08	397338	32.1111
	75	rs2406374	T	C	0.0139	NA	5	106936435	0.0022	4.30002e-10	397338	39.9194
	76	rs2495396	C	T	-0.0113	NA	1	151744928	0.0021	2.1e-08	397338	28.9546
	77	rs2612030	C	T	0.024	NA	3	53773437	0.0028	1.20005e-17	397338	73.4694
	78	rs2642254	C	T	0.0163	NA	7	24211548	0.0025	4.70002e-11	397338	42.5104
	79	rs2650705	G	A	-0.0166	NA	10	63239803	0.0028	3.69999e-09	397338	35.148
	80	rs28406364	T	C	-0.0165	NA	17	47454507	0.0021	8.10028e-15	397338	61.7347
	81	rs2870488	C	T	0.0125	NA	16	12350434	0.0022	1.79999e-08	397338	32.2831
	82	rs3007104	A	G	-0.0148	NA	14	47367434	0.0021	1.50003e-12	397338	49.6689
	83	rs30266	A	G	-0.012	NA	5	103972357	0.0022	4.90004e-08	397338	29.7521
	84	rs34072719	G	A	-0.0119	NA	5	30028186	0.0021	2.90001e-08	397338	32.1111
	85	rs341521	A	G	-0.0159	NA	13	60399045	0.0023	8.99912e-13	397338	47.7902
	86	rs34155040	T	C	0.0142	NA	18	44799028	0.0021	1.80011e-11	397338	45.7234
	87	rs34412847	A	G	-0.0145	NA	4	19259008	0.0023	4.39997e-10	397338	39.7448
	88	rs34517439	A	C	-0.0195	NA	1	78450517	0.0032	8.19993e-10	397338	37.1338
	89	rs34804222	G	A	0.0151	NA	11	43771084	0.0021	1.9002e-13	397338	51.7029
	90	rs34811474	A	G	0.0155	NA	4	25408838	0.0024	1.29999e-10	397338	41.7101
	91	rs34857835	G	A	-0.0142	NA	16	7327175	0.0027	4.90004e-08	397338	27.6598
	92	rs35851551	G	A	-0.0247	NA	7	31330785	0.0034	2.49977e-13	397338	52.776
	93	rs3825566	T	C	-0.0121	NA	14	103852725	0.0022	1.5e-08	397338	30.25
	94	rs3896224	G	A	0.0198	NA	10	106467853	0.0021	2.70023e-21	397338	88.898
	95	rs410520	T	C	0.0113	NA	17	4938924	0.0021	4.60002e-08	397338	28.9546
	96	rs4334682	C	T	-0.0185	NA	3	74949456	0.0029	1.2e-10	397338	40.6956
	97	rs4439537	C	T	0.0132	NA	11	79887549	0.0021	1.09999e-10	397338	39.5102
	98	rs4702	A	G	0.0172	NA	15	91426560	0.0021	1.10002e-16	397338	67.0839
	99	rs4709807	C	T	-0.0138	NA	6	164432799	0.0024	1e-08	397338	33.0625
	100	rs4800204	T	C	-0.0125	NA	18	22647270	0.0021	4.60002e-09	397338	35.4308
	101	rs4804512	G	A	0.0137	NA	19	10707892	0.0025	1.6e-08	397338	30.0304
	102	rs4809230	A	G	0.0231	NA	20	62439274	0.0039	2.5e-09	397338	35.0828
	103	rs4868800	T	G	0.0128	NA	5	166985224	0.0021	8.19993e-10	397338	37.1519
	104	rs4952343	G	A	0.0126	NA	2	32858637	0.0021	2.19999e-09	397338	36
	105	rs56306056	A	G	0.0157	NA	2	184416610	0.0025	4.09996e-10	397338	39.4384
	106	rs56392241	C	A	-0.014	NA	3	131968209	0.0021	8.9002e-12	397338	44.4444
	107	rs56393977	T	G	0.0204	NA	18	39265197	0.0034	1.7e-09	397338	36
	108	rs57945129	T	C	0.0229	NA	3	117641724	0.0029	6.4003e-15	397338	62.3555
	109	rs60775983	G	A	0.0178	NA	5	124204071	0.0029	4.49997e-10	397338	37.6742
	110	rs61856978	C	T	-0.0154	NA	10	97961748	0.0022	5.70033e-13	397338	49
	111	rs62134195	T	C	0.0318	NA	2	45062249	0.0052	5.30005e-10	397338	37.3979
	112	rs62180269	C	T	0.0196	NA	2	63320524	0.0025	1.39991e-15	397338	61.4656
	113	rs6445264	A	G	-0.0126	NA	3	62354425	0.0023	4.49997e-08	397338	30.0113
	114	rs6504551	G	T	-0.0149	NA	17	65903629	0.0023	1.09999e-10	397338	41.9679
	115	rs6517512	G	A	-0.0275	NA	21	40512129	0.005	3.2e-08	397338	30.25
	116	rs6586405	A	C	-0.0122	NA	1	234739101	0.0022	2.99999e-08	397338	30.7521
	117	rs6719762	C	T	-0.0221	NA	2	60166832	0.0021	7.19946e-27	397338	110.751
	118	rs6764919	A	G	-0.0135	NA	3	60879538	0.0023	2.30001e-09	397338	34.4518
	119	rs6978112	T	C	-0.0158	NA	7	1966841	0.0021	2.70023e-14	397338	56.6077
	120	rs7008955	G	T	0.0116	NA	8	26334103	0.0021	3.40001e-08	397338	30.5125
	121	rs7079070	A	G	-0.0165	NA	10	134182921	0.0021	1.20005e-15	397338	61.7347
	122	rs7091634	G	A	0.0125	NA	10	9978278	0.0021	3.79997e-09	397338	35.4308
	123	rs7110863	G	A	-0.0154	NA	11	112843138	0.0021	5.00035e-13	397338	53.7778
	124	rs714393	T	C	0.0126	NA	2	212698718	0.0021	1.5e-09	397338	36
	125	rs7151954	G	A	-0.0208	NA	14	103323448	0.0026	4.00037e-16	397338	64
	126	rs7152323	G	A	-0.0156	NA	14	98553482	0.0021	3.10027e-13	397338	55.1837
	127	rs7188873	G	A	-0.0146	NA	16	24727064	0.0021	5.79963e-12	397338	48.3356
	128	rs7236339	A	G	-0.0201	NA	18	77579773	0.0025	3.90032e-16	397338	64.6416
	129	rs7237773	C	A	0.0214	NA	18	50779810	0.0035	3.59998e-09	397338	37.3845
	130	rs72631060	T	C	0.035	NA	4	60247508	0.006	4.39997e-09	397338	34.0278
	131	rs72674824	C	T	0.0137	NA	8	95489281	0.0024	3.40001e-08	397338	32.5851
	132	rs72887338	C	T	-0.0163	NA	6	67536056	0.0021	1.59993e-14	397338	60.2472
	133	rs7452074	C	A	-0.0128	NA	6	125061421	0.0021	4.90004e-10	397338	37.1519
	134	rs7460480	G	T	0.0122	NA	8	36754130	0.0021	1.7e-08	397338	33.7506
	135	rs7476	C	A	-0.014	NA	11	46342834	0.0022	5.60003e-10	397338	40.4959
	136	rs7503604	A	C	0.0129	NA	17	79095629	0.0021	6.1e-10	397338	37.7347
	137	rs7566527	T	C	0.0137	NA	2	100811970	0.0021	3.80014e-11	397338	42.5601
	138	rs7575189	A	G	0.0164	NA	2	174015168	0.0021	1.9002e-15	397338	60.9887
	139	rs763053	C	T	0.0163	NA	16	735921	0.0025	4.90004e-11	397338	42.5104
	140	rs76513770	C	T	0.024	NA	16	72505534	0.0031	4.90004e-15	397338	59.9376
	141	rs766406	T	G	0.0135	NA	6	26319588	0.0021	5.19996e-10	397338	41.3265
	142	rs767943	A	C	-0.0171	NA	6	23446691	0.0024	5.70033e-13	397338	50.7656
	143	rs7783012	A	G	-0.0196	NA	7	114116881	0.0021	1.39991e-20	397338	87.1111
	144	rs7785195	A	G	0.0142	NA	7	3424686	0.0022	9.49948e-11	397338	41.6612
	145	rs7804551	G	A	0.0226	NA	7	99119110	0.0029	2.90001e-15	397338	60.7325
	146	rs7824756	C	T	-0.0155	NA	8	51123102	0.0023	2.80027e-11	397338	45.4159
	147	rs783544	C	A	0.0148	NA	15	83240293	0.0024	3.50002e-10	397338	38.0278
	148	rs7850417	A	G	0.0124	NA	9	81557850	0.0022	6.49995e-09	397338	31.7686
	149	rs7897631	G	A	0.0133	NA	10	127176961	0.0021	1.7e-10	397338	40.1111
	150	rs7909331	G	A	-0.0156	NA	10	11205224	0.0028	2.90001e-08	397338	31.0408
	151	rs79269403	A	G	0.0206	NA	3	108036819	0.0025	3.10027e-17	397338	67.8976
	152	rs7927195	G	A	-0.0152	NA	11	127478073	0.0021	4.90004e-13	397338	52.39
	153	rs794375	C	T	0.0142	NA	7	75147801	0.0021	1.39991e-11	397338	45.7234
	154	rs7972441	A	C	-0.0149	NA	12	84047627	0.0022	1.10002e-11	397338	45.8698
	155	rs8003519	G	A	-0.0139	NA	14	93826672	0.0021	9.70063e-11	397338	43.8118
	156	rs803679	A	G	0.0175	NA	1	44349405	0.0025	6.79986e-12	397338	49
	157	rs807478	G	A	0.0122	NA	19	36252494	0.0021	1.89998e-09	397338	33.7506
	158	rs8096225	C	A	-0.0136	NA	18	36921851	0.0022	1.40001e-09	397338	38.2149
	159	rs809955	A	G	0.0157	NA	4	140874760	0.0021	1e-13	397338	55.8934
	160	rs8180995	G	A	0.0122	NA	8	143326237	0.0021	8.9e-10	397338	33.7506
	161	rs838042	A	G	0.0162	NA	2	140320186	0.0022	3.90032e-13	397338	54.2231
	162	rs875097	G	A	-0.0125	NA	2	220353104	0.0023	3.40001e-08	397338	29.5369
	163	rs9536994	C	A	0.0125	NA	13	55768808	0.0022	4.20001e-09	397338	32.2831
	164	rs9538248	A	C	-0.0159	NA	13	59492828	0.0022	2.99985e-13	397338	52.2335
	165	rs9643087	T	C	-0.0135	NA	8	115382484	0.0021	9.3994e-11	397338	41.3265
	166	rs9809849	A	G	-0.014	NA	3	3726156	0.0021	1.80011e-11	397338	44.4444
	167	rs9819555	A	G	0.0123	NA	3	94006243	0.0021	1.6e-09	397338	34.3061
	168	rs985919	A	C	-0.0143	NA	2	50687013	0.0023	2.19999e-10	397338	38.656
	169	rs9923553	G	A	-0.0139	NA	16	5825579	0.0023	3.79997e-10	397338	36.5236
	170	rs993700	C	T	0.0157	NA	4	67825894	0.0025	2.90001e-10	397338	39.4384
	Removing the following SNPs for being palindromic with intermediate allele frequencies: rs10496949, rs10749233, rs10922907, rs11770163, rs11866420, rs1226414, rs12523398, rs12653396, rs13178956, rs13280592, rs1585634, rs1991651, rs1995181, rs2176337, rs2923407, rs3447, rs4246175, rs435538, rs4728298, rs4961705, rs58087806, rs590414, rs6058613, rs6564268, rs6744794, rs6747099, rs6748341, rs6772342…

## Sheet: Table S8
		Supplementary Table 8. Genetic instruments for AFB
		SNP	effect_allele	other_allele	beta	eaf	chr	pos	se	pval	samplesize	F
	1	rs10786831	G	A	0.0519	NA	10	106614571	0.0092	1.67598e-08	542901	31.8243
	2	rs10941692	C	T	0.0702	NA	5	45099778	0.0114	8.84403e-10	542901	37.9197
	3	rs10962552	T	C	-0.0707	NA	9	16723742	0.0128	3.11803e-08	542901	30.5084
	4	rs11081529	C	T	-0.0595	NA	18	75902735	0.0099	1.81301e-09	542901	36.1213
	5	rs11167753	C	T	-0.0574	NA	5	140989410	0.01	1.04201e-08	542901	32.9476
	6	rs112282597	G	A	0.0631	NA	2	166270636	0.0112	1.57199e-08	542901	31.7412
	7	rs11249939	A	G	0.0633	NA	8	9556500	0.0099	1.55901e-10	542901	40.8825
	8	rs112512729	G	T	0.0965	NA	3	24905460	0.0175	3.503e-08	542901	30.4073
	9	rs113247159	C	T	0.0641	NA	7	140182514	0.0115	2.67997e-08	542901	31.0685
	10	rs11774212	T	C	0.0551	NA	8	145686505	0.0096	1.07599e-08	542901	32.9428
	11	rs11887646	G	A	0.0707	NA	2	5891511	0.0112	2.249e-10	542901	39.8477
	12	rs11915934	G	A	-0.073	NA	3	74883069	0.0122	2.25201e-09	542901	35.8035
	13	rs12407439	G	A	0.0754	NA	1	22349386	0.0138	4.36697e-08	542901	29.8528
	14	rs12815613	G	A	0.0564	NA	12	121407256	0.0097	5.74804e-09	542901	33.8076
	15	rs13413037	G	A	-0.0577	NA	2	104202712	0.0097	2.298e-09	542901	35.3841
	16	rs1430901	G	A	0.0562	NA	3	17966157	0.0093	1.33101e-09	542901	36.518
	17	rs1702877	T	C	0.0602	NA	12	56427808	0.0098	8.22394e-10	542901	37.7347
	18	rs17314804	T	C	0.0662	NA	4	140946828	0.0095	2.66624e-12	542901	48.5589
	19	rs17391694	T	C	-0.083	NA	1	78623626	0.0135	8.14798e-10	542901	37.7997
	20	rs17731405	G	A	-0.0735	NA	7	49854560	0.0129	1.21099e-08	542901	32.4635
	21	rs1859100	G	T	-0.0539	NA	7	114194615	0.0094	1.078e-08	542901	32.8792
	22	rs1971201	C	T	0.0504	NA	2	53003740	0.009	2.52598e-08	542901	31.36
	23	rs2069278	C	T	-0.0576	NA	1	66635371	0.0097	3.13098e-09	542901	35.2616
	24	rs2253763	C	T	-0.0534	NA	21	46642764	0.0098	4.58205e-08	542901	29.6914
	25	rs2347867	A	G	0.0818	NA	6	152229850	0.0095	5.03501e-18	542901	74.1412
	26	rs2906457	C	A	0.0649	NA	1	44338575	0.0103	2.91803e-10	542901	39.7022
	27	rs293566	C	T	-0.0694	NA	20	31097877	0.0099	2.18223e-12	542901	49.1415
	28	rs33920398	C	T	-0.0573	NA	5	24900760	0.0104	3.926e-08	542901	30.3559
	29	rs34137317	T	C	0.2473	NA	6	31604894	0.04	6.15304e-10	542901	38.2233
	30	rs4244533	A	G	-0.0719	NA	11	28008972	0.0119	1.32999e-09	542901	36.506
	31	rs55988458	A	G	0.0726	NA	7	2059761	0.0119	1.16201e-09	542901	37.2203
	32	rs57432042	C	T	0.0905	NA	17	29241038	0.0165	4.57204e-08	542901	30.0836
	33	rs590076	A	G	-0.0553	NA	18	53260732	0.0095	5.78096e-09	542901	33.8847
	34	rs60222682	T	C	-0.0646	NA	18	36510587	0.0117	3.50598e-08	542901	30.4855
	35	rs61750814	C	T	-0.0796	NA	4	77053834	0.0129	6.32106e-10	542901	38.0756
	36	rs62254215	A	G	0.0565	NA	3	84646408	0.0099	1.083e-08	542901	32.5707
	37	rs6574018	T	G	0.0556	NA	14	72213258	0.01	2.42003e-08	542901	30.9136
	38	rs6585429	G	A	0.084	NA	10	118893231	0.0124	1.08293e-11	542901	45.8897
	39	rs6677536	A	C	0.0553	NA	1	73839564	0.0101	3.84503e-08	542901	29.9783
	40	rs6908444	A	G	-0.0558	NA	6	63749513	0.0102	4.51004e-08	542901	29.9273
	41	rs6923535	A	G	-0.052	NA	6	19859654	0.0093	2.12398e-08	542901	31.2637
	42	rs6925118	G	A	0.0676	NA	6	143165488	0.0118	1.109e-08	542901	32.8193
	43	rs693691	C	T	-0.077	NA	1	88845494	0.0135	1.262e-08	542901	32.5322
	44	rs72704712	G	T	-0.0879	NA	14	103312965	0.0133	4.55827e-11	542901	43.6792
	45	rs72779695	T	C	-0.0849	NA	2	12797853	0.0145	4.87203e-09	542901	34.283
	46	rs7359501	T	C	0.0565	NA	17	56641200	0.0094	1.81698e-09	542901	36.1278
	47	rs7516843	G	A	0.0611	NA	1	210322929	0.0097	3.11803e-10	542901	39.677
	48	rs78928669	G	A	0.142	NA	7	71782460	0.0259	4.21599e-08	542901	30.0592
	49	rs80153284	A	C	0.2314	NA	2	156465747	0.0411	1.737e-08	542901	31.6988
	50	rs8030494	A	C	0.0545	NA	15	74092777	0.0096	1.302e-08	542901	32.2293
	51	rs933738	G	A	0.0698	NA	12	49943122	0.0122	1.09901e-08	542901	32.7334
	52	rs9401333	C	A	-0.0705	NA	6	98435125	0.0101	3.23594e-12	542901	48.7232
	53	rs9540715	A	C	0.0588	NA	13	66930599	0.01	4.73696e-09	542901	34.5744
	54	rs9818010	T	G	0.063	NA	3	132558241	0.0102	5.626e-10	542901	38.1488
	55	rs9838987	G	A	-0.1175	NA	3	49939587	0.0098	5.54753e-33	542901	143.755

## Sheet: Table S9
		Supplementary Table 9. Genetic instruments for AAM
			SNP	effect_allele	other_allele	beta	eaf	chr	pos	se	pval	samplesize	F
		1	rs10144321	G	A	-0.042	0.22	14	100882405	0.00661763	2.19999e-10	182416	40.2804
		2	rs10221489	T	C	0.035	0.33	19	18826975	0.00614065	1.2e-08	182416	32.4868
		3	rs10483727	C	T	-0.037	0.64	14	61072875	0.0057853	1.6e-10	182416	40.9027
		4	rs1079866	G	C	0.072	0.12	7	41470093	0.00844362	1.50003e-17	182416	72.7123
		5	rs10840031	A	G	0.038	0.24	11	8410621	0.00640637	2.99999e-09	182416	35.1838
		6	rs10938397	G	A	-0.038	0.43	4	45182527	0.00592279	1.40001e-10	182416	41.1637
		7	rs11022756	C	A	-0.048	0.74	11	13315439	0.00648108	1.29987e-13	182416	54.8514
		8	rs11215400	C	A	0.037	0.32	11	115052635	0.0065353	1.5e-08	182416	32.0533
		9	rs11715566	T	C	0.052	0.51	3	117562436	0.00563118	2.60016e-20	182416	85.2723
		10	rs11767400	A	C	0.035	0.31	7	122160742	0.00629513	2.69998e-08	182416	30.912
		11	rs12003641	T	C	0.082	0.07	9	114279497	0.0105545	7.89951e-15	182416	60.3604
		12	rs12148769	A	G	-0.055	0.12	15	24152094	0.00975168	1.7e-08	182416	31.8102
		13	rs12291726	G	A	0.057	0.11	11	78088210	0.00833291	7.89951e-12	182416	46.7904
		14	rs12598642	G	A	0.044	0.44	16	69848772	0.00568052	9.49948e-15	182416	59.9969
		15	rs12915845	T	C	-0.035	0.42	15	89042467	0.00572887	1e-09	182416	37.3249
		16	rs13179411	T	G	0.06	0.16	5	133900513	0.00781324	1.59993e-14	182416	58.9712
		17	rs13215865	T	C	-0.042	0.15	6	56753730	0.00747216	1.89998e-08	182416	31.5941
		18	rs1482853	A	C	-0.038	0.39	3	156798473	0.00604252	3.2e-10	182416	39.5486
		19	rs1516883	A	G	-0.091	0.3	9	108907267	0.00245509	1e-200	182416	1373.88
		20	rs1659127	A	G	0.044	0.3	16	14388305	0.00637166	5.00035e-12	182416	47.687
		21	rs16938437	T	C	-0.067	0.05	11	46052575	0.010348	9.49948e-11	182416	41.9215
		22	rs17351680	G	C	0.044	0.13	3	132586002	0.00755699	5.80003e-09	182416	33.9006
		23	rs2153127	C	T	-0.077	0.46	6	105348544	0.00207739	1e-200	182416	1373.87
		24	rs2179786	T	G	-0.039	0.32	6	54753340	0.00571974	9.20026e-12	182416	46.4918
		25	rs2184968	C	T	-0.036	0.41	6	126760994	0.00567225	2.19999e-10	182416	40.2804
		26	rs2303100	T	C	0.038	0.55	19	9968434	0.00568387	2.29985e-11	182416	44.6971
		27	rs2344508	A	G	0.034	0.56	1	74999713	0.00574719	3.29997e-09	182416	34.9983
		28	rs2617056	T	A	-0.036	0.39	8	4563910	0.00593335	1.29999e-09	182416	36.8133
		29	rs2684838	G	T	0.045	0.57	18	44748079	0.00578338	7.19946e-15	182416	60.5427
		30	rs2687729	G	A	0.044	0.23	3	127895226	0.00657492	2.19989e-11	182416	44.7842
		31	rs2836950	G	C	-0.035	0.32	21	40604429	0.00620562	1.7e-08	182416	31.8102
		32	rs2894889	T	A	0.04	0.3	6	100161940	0.00601814	2.99985e-11	182416	44.1769
		33	rs2947411	G	A	-0.052	0.87	2	614168	0.0076552	1.10002e-11	182416	46.1417
		34	rs3115627	G	A	0.038	0.4	6	29820278	0.00645339	3.89996e-09	182416	34.673
		35	rs3733632	G	A	0.049	0.23	4	104640935	0.00786242	4.60002e-10	182416	38.84
		36	rs3743266	C	T	-0.045	0.33	15	60781513	0.00623272	5.19996e-13	182416	52.1278
		37	rs3870341	G	A	-0.043	0.69	3	49584745	0.00644909	2.60016e-11	182416	44.457
		38	rs3914188	C	G	0.044	0.74	3	184010048	0.00670211	5.19996e-11	182416	43.1005
		39	rs4369815	G	T	-0.08	0.05	2	157126964	0.0118876	1.69981e-11	182416	45.2889
		40	rs466639	C	T	0.075	0.87	1	165394882	0.00870584	7.00003e-18	182416	74.2166
		41	rs4735766	T	G	-0.047	0.35	8	78099782	0.00649736	4.70002e-13	182416	52.3265
		42	rs618678	T	C	-0.034	0.33	1	44133299	0.00614814	3.2e-08	182416	30.5823
		43	rs633715	C	T	-0.051	0.2	1	177852580	0.00725	1.99986e-12	182416	49.4839
		44	rs6694738	A	C	-0.044	0.18	1	243715210	0.00788477	2.39999e-08	182416	31.1406
		45	rs6747380	A	G	0.065	0.17	2	56587749	0.00765776	2.09991e-17	182416	72.0482
		46	rs6758290	C	T	-0.04	0.51	2	105864826	0.00632213	2.5e-10	182416	40.0307
		47	rs6770162	A	G	0.036	0.44	3	24711013	0.00573308	3.40001e-10	182416	39.4302
		48	rs6933660	A	C	-0.036	0.3	6	151803754	0.00633127	1.29999e-08	182416	32.3313
		49	rs7103411	T	C	-0.043	0.78	11	27700125	0.00705591	1.09999e-09	182416	37.1391
		50	rs7119712	A	G	-0.041	0.19	11	101427771	0.00644518	2e-10	182416	40.4667
		51	rs740077	C	A	-0.046	0.21	5	137760083	0.00704498	6.59933e-11	182416	42.634
		52	rs7642134	G	A	0.038	0.56	3	86916882	0.0059124	1.29999e-10	182416	41.3085
		53	rs7853970	C	T	-0.037	0.57	9	86715566	0.0062595	3.40001e-09	182416	34.9401
		54	rs7944630	A	G	0.047	0.57	11	122838844	0.005728	2.29985e-16	182416	67.3271
		55	rs8032675	C	T	-0.036	0.57	15	67959464	0.00585659	7.90005e-10	182416	37.7846
		56	rs852069	G	A	0.036	0.62	20	17122593	0.00590728	1.09999e-09	182416	37.139
		57	rs888345	A	G	-0.044	0.82	8	140646990	0.00731517	1.79999e-09	182416	36.179
		58	rs895526	C	T	0.044	0.8	2	200162425	0.00755322	5.69994e-09	182416	33.9345
		59	rs913588	A	G	-0.034	0.55	9	7174673	0.00568343	2.19999e-09	182416	35.7879
		60	rs9555810	G	C	0.047	0.26	13	112181437	0.00649207	4.49987e-13	182416	52.4118
		61	rs9565073	C	T	0.034	0.52	13	74643919	0.00588074	7.39997e-09	182416	33.4267
		62	rs9635759	A	G	0.058	0.33	17	49613785	0.00636151	7.70016e-20	182416	83.1257
		63	rs9647570	G	T	0.046	0.12	5	167370263	0.00842712	4.79999e-08	182416	29.796
		64	rs9997604	C	A	0.039	0.7	4	28752932	0.00651099	2.1e-09	182416	35.8786
			Removing the following SNPs for being palindromic with intermediate allele frequencies: rs11756454, rs1518080, rs1874984, rs4242496, rs4801589, rs9373571, rs9939609

## Sheet: Table S10
		Supplementary Table 10. Genetic instruments for ANM
			SNP	effect_allele	other_allele	beta	eaf	chr	pos	se	pval	samplesize	F
		1	rs1046089	A	G	-0.22	0.32	6	31602967	0.02	3.69999e-21	69360	121
		2	rs1054875	T	A	-0.19	0.38	15	89879126	0.02	1.69981e-19	69360	90.25
		3	rs10852344	T	C	-0.16	0.5	16	12016919	0.02	1.29987e-15	69360	64
		4	rs10905065	A	G	-0.11	0.61	10	5769827	0.02	3.89996e-08	69360	30.25
		5	rs10957156	A	G	-0.14	0.78	8	61629401	0.02	4.49997e-09	69360	49
		6	rs11031006	A	G	0.22	0.11	11	30226528	0.03	8.49963e-14	69360	53.7778
		7	rs11668344	G	A	-0.41	0.35	19	55833664	0.02	5.50047e-85	69360	420.25
		8	rs12142240	C	T	0.13	0.32	1	46747301	0.02	6.59994e-09	69360	42.25
		9	rs12196873	C	A	0.16	0.11	6	111598058	0.03	2.80001e-08	69360	28.4444
		10	rs12371165	T	C	0.18	0.17	12	66815548	0.03	7.00003e-10	69360	36
		11	rs12824058	G	A	-0.14	0.42	12	130804334	0.02	6.09958e-11	69360	49
		12	rs13040088	G	A	-0.16	0.16	20	61549202	0.02	2.39999e-10	69360	64
		13	rs1411478	G	A	0.13	0.59	1	180962282	0.02	1.40001e-10	69360	42.25
		14	rs16858210	A	G	0.14	0.22	3	183624010	0.02	3.09999e-09	69360	49
		15	rs16991615	A	G	0.88	0.08	20	5948227	0.04	1.59993e-89	69360	484
		16	rs1713460	G	A	-0.14	0.23	14	20933615	0.02	2.39999e-10	69360	49
		17	rs1727326	G	C	0.19	0.86	12	123600086	0.03	1.7e-09	69360	40.1111
		18	rs1799949	A	G	0.14	0.35	17	41245466	0.02	8.4004e-11	69360	49
		19	rs1800932	G	A	0.17	0.23	2	48018081	0.03	3.19963e-11	69360	32.1111
		20	rs2241584	A	G	-0.14	0.41	5	175956177	0.02	1.50003e-11	69360	49
		21	rs2277339	G	T	-0.31	0.11	12	57146069	0.03	1.80011e-19	69360	106.778
		22	rs2720044	C	A	0.29	0.17	8	37980587	0.03	7.29962e-22	69360	93.4444
		23	rs2941505	G	A	0.13	0.71	17	37832704	0.02	1.89998e-09	69360	42.25
		24	rs349306	A	G	0.23	0.88	19	950694	0.04	1.7e-10	69360	33.0625
		25	rs365132	T	G	0.24	0.55	5	176378574	0.02	1.39991e-33	69360	144
		26	rs4246511	C	T	-0.22	0.71	1	39380385	0.02	5.10035e-21	69360	121
		27	rs427394	G	A	-0.13	0.41	5	6745875	0.02	3.79997e-09	69360	42.25
		28	rs4693089	G	A	0.2	0.53	4	84373622	0.02	9.20026e-23	69360	100
		29	rs4879656	A	C	-0.12	0.47	9	33012382	0.02	2e-08	69360	36
		30	rs4886238	A	G	0.18	0.37	13	61113739	0.02	2.49977e-16	69360	81
		31	rs551087	A	G	0.13	0.8	12	121209193	0.02	3.89996e-08	69360	42.25
		32	rs5762534	C	T	0.16	0.19	22	28633571	0.03	6.1e-09	69360	28.4444
		33	rs592229	T	G	0.12	0.51	6	31930441	0.02	4.09996e-08	69360	36
		34	rs6856693	G	A	0.16	0.54	4	185748806	0.02	9.79941e-15	69360	64
		35	rs6899676	G	A	0.23	0.17	6	10895260	0.03	2.19989e-19	69360	58.7778
		36	rs704795	A	G	-0.16	0.45	2	27716494	0.02	2.09991e-15	69360	64
		37	rs7125555	T	C	-0.12	0.47	11	32549463	0.02	2.90001e-09	69360	36
		38	rs7259376	G	A	0.11	0.47	19	22507705	0.02	4.20001e-08	69360	30.25
		39	rs763121	G	A	-0.16	0.36	22	38879940	0.02	2.29985e-13	69360	64
		40	rs8070740	G	A	0.15	0.14	17	5331896	0.02	1.5e-09	69360	56.25
		41	rs930036	A	G	-0.19	0.38	2	171941018	0.02	3.10027e-19	69360	90.25
		Removing the following SNPs for being palindromic with intermediate allele frequencies: rs12599106, rs2236918, rs9796

[truncated: 6 more sheets: Table S11, Table S12, Table S13, Table S14, Table S15, Table S16]
